# Supplementary material for: Understanding the Molecular Basis of the Multiple Mitochondrial Dysfunctions Syndrome 2: The Disease-Causing His96Arg Mutation of BOLA3
Source: Int J Mol Sci. 2023 Jul 21;24(14):11734. doi: 10.3390/ijms241411734 (PMC10380394; doi:10.3390/ijms241411734)
Supplement: Supplementary file 1 [file ijms-24-11734-s001.zip]

Archive with 1 entries (1 files):
- ijms-2482967-supplementary.pdf
